# Supplementary material for: Vinegar Production from Corinthian Currants Finishing Side-Stream: Development and Comparison of Methods Based on Immobilized Acetic Acid Bacteria
Source: Foods. 2021 Dec 17;10(12):3133. doi: 10.3390/foods10123133 (PMC8700812; doi:10.3390/foods10123133)
Supplement: Supplementary file 1 [file foods-10-03133-s001.zip]

Archive with 1 entries (1 files):
- foods-1479196-supplementary.pdf
